# Supplementary material for: Multidimensional Approach to Assess Nutrition and Lifestyle in Breastfeeding Women during the First Month of Lactation
Source: Nutrients. 2021 May 22;13(6):1766. doi: 10.3390/nu13061766 (PMC8224582; doi:10.3390/nu13061766)
Supplement: Supplementary file 1 [file nutrients-13-01766-s001.zip]

Archive with 1 entries (1 files):
- nutrients-1210599-supplementary.pdf
